# Supplementary material for: Technical validation of an RT-qPCR in vitro diagnostic test system for the determination of breast cancer molecular subtypes by quantification of ERBB2, ESR1, PGR and MKI67 mRNA levels from formalin-fixed paraffin-embedded breast tumor specimens
Source: BMC Cancer. 2016 Jul 7;16:398. doi: 10.1186/s12885-016-2476-x (PMC4936300; doi:10.1186/s12885-016-2476-x)
Supplement: Additional file 1: — A: Sample list, B: Assay cutoffs for single markers, C: Assay validity criteria, D: Robustness data. (XLSX 18 kb) [file 12885_2016_2476_MOESM1_ESM.xlsx]

## Sheet: 1A sample list
Sample ID	Age at excision	Race (Ethnicity)	Diagnosis	Grade	TNM	Stage	Tumor size	Metastases	Tumor content FFPE	Her2neu IHC	ER IHC	PR IHC	Ki-67 IHC	MammaTyper ERBB2	MammaTyper ESR1	MammaTyper PGR
IN000384	41	Caucasian	Infiltrating ductal carcinoma	G3	T2N1aM0	IIB	4.5x4x2.5	2/10 lymph nodes	1	0	negative	negative	NA	negative	negative	negative
IN000438	66	Caucasian	Infiltrating ductal carcinoma	G2-G3	T2N1aM0	IIB	3.5x2.5x2	1/12 lymph nodes	0.9	3+	negative	negative	NA	NA	NA	NA
IN000439	61	Caucasian	Infiltrating ductal carcinoma	G3	T2N1aM0	IIB	4x3.5x2	2/12 lymph nodes	1	0	positive	positive	0.55	negative	positive	positive
IN000440	64	Caucasian	Infiltrating ductal carcinoma	G2	T1cN1aM0	IIA	2x1.5x1.5	1/8 lymph nodes	1	1+	positive	positive	0.12	NA	NA	NA
IN000441	43	Caucasian	Infiltrating lobular carcinoma	G1	T3N0M0	IIB	6.5x5x2.5	0/15 lymph nodes	1	0	positive	positive	0.65	negative	positive	positive
IN000442	53	Caucasian	Infiltrating ductal carcinoma	G3	T1cN1aM0	IIA	1.7x1.3x1.5; 1 cm; 2 cm; 0.8 cm	2/20 lymph nodes	0.6	0	positive	positive	0.5	NA	NA	NA
IN000444	58	Caucasian	Infiltrating ductal carcinoma	G3	T1cN1aM0	IIA	2x2x1.5; 0.7 cm	1/9 lymph nodes	0.95	1+	positive	positive	0.12	NA	NA	NA
IN001131	43	Black/African American	Ductal carcinoma in situ	2 /3	T2N0MX	IIA	NA	NA	85	2+	positive	positive	NA	NA	NA	NA
IN001133	58	Caucasian	Infiltrating ductal carcinoma	Grade lll	T2N0M0	IIA	NA	NA	90	3+	positive	negative	NA	positive	positive	negative
IN001134	65	Caucasian	Infiltrating ductal carcinoma	Grade lll	T2N3M0	IIIC	NA	NA	80	3+	positive	negative	NA	positive	positive	negative
IN001135	65	Asian/Pacific Islander	Infiltrating ductal carcinoma	Grade l	T1cN1M0	IIA	NA	NA	92	0	positive	positive	NA	negative	positive	positive
IN001136	49	Caucasian	Infiltrating ductal carcinoma	Grade lll	T1cN0MX		NA	NA	40	3+	positive	positive	NA	positive	borderline	positive
IN001137	51	Caucasian	Infiltrating ductal carcinoma	Grade lll	T2N1MX		NA	NA	NA	0	negative	negative	NA	NA	NA	NA
IN001138	44	Caucasian	Infiltrating ductal carcinoma	Grade lll	NA		NA	NA	NA	0	negative	negative	NA	NA	NA	NA
IN001139	49	Caucasian	Infiltrating ductal carcinoma	Grade lll	T2N0MX		NA	NA	NA	0	negative	negative	NA	NA	NA	NA
IN001140	73	Caucasian	Infiltrating Ductal Carcinoma	1	T1cN0M0	I	NA	NA	NA	0	positive	positive	NA	NA	NA	NA
IN001141	57	Caucasian	Infiltrating ductal carcinoma	Grade l	T1cN1MX		NA	NA	NA	0	positive	positive	NA	NA	NA	NA
IN001598	65	Caucasian	Infiltrating duct carcinoma of breast (disorder)	Grade lll	T2N1M0	IIB	NA	NA	NA	2+	positive	positive	NA	negative	positive	borderline
IN001599	73	Caucasian	Infiltrating duct carcinoma of breast (disorder)	Grade lll	T2N2aM0	IIIA	NA	NA	NA	0	negative	negative	NA	negative	negative	negative
IN001600	76	Caucasian	Infiltrating duct carcinoma of breast (disorder)	Grade lll	T2N0M0	IIA	NA	NA	NA	0	negative	negative	NA	negative	negative	negative
IN001602	56	Caucasian	Infiltrating duct carcinoma of breast (disorder)	Grade ll	T2N2aM0	IIIA	NA	NA	NA	3+	NA	NA	NA	negative	positive	positive
IN001604	43	Caucasian	Infiltrating ductal carcinoma	G2	T2N1aM0	IIB	3x2x1.8	1/19 lymph nodes	1	3+	negative	negative	0.28	positive	negative	negative
IN001605	77	Caucasian	Infiltrating ductal carcinoma	G2	T2N2aM0	IIIA	3.5x3x3	8/17 lymph nodes	1	3+	negative	negative	0.26	positive	negative	negative
IN001606	60	Caucasian	Infiltrating ductal carcinoma	G2	T2N1aM0	IIB	2.8x2.5x2	2/9 lymph nodes	0.9	0	negative	negative	NA	negative	positive	positive
IN001607	58	Caucasian	Infiltrating ductal carcinoma	G3	T3N0M0	IIB	6.5x5x7.5	0/20 lymph nodes	0.85	0	negative	negative	0.7	negative	negative	negative
IN001608	56	Caucasian	Infiltrating ductal carcinoma	G3	T2N0M0	IIA	4.5x3.5x3	0/10 lymph nodes	0.9	1+	positive	positive	0.4	negative	negative	negative
IN001610	41	Caucasian	Infiltrating ductal carcinoma	G2	T2N0M0	IIA	3.5x3x2.5	2/15 lymph nodes	0.85	0	positive	positive	0.04	negative	positive	positive
IN001718	50	Caucasian	0	G1	0	IIB	NA	NA	75	0	positive	positive	NA	negative	positive	positive
Anon_10	not available
Anon_2	not available
Anon_3	not available
Anon_4	not available
Anon_5	not available
Anon_6	not available
Anon_8	not available
Anon_9	not available

## Sheet: 1B cutoffs
	Marker positive if 40-ddCq ≥
	41.10	ERBB2	LightCycler® instrument II
	38.00	ESR1
	35.50	PGR
	35.90	MKI67
	41.20	ERBB2	Versant® kPCR AD
	38.40	ESR1
	35.60	PGR
	35.70	MKI67

## Sheet: 1C run validity
				Negative control	Positive control
				Versant® and LightCycler®	Versant®	LightCycler®
	Assay Mix	Channel	Assay	Median Cq	Median Cq
	1	FAM	ERBB2	40.00	17.50-22.50	18.50-24.00
		HEX	ESR1	40.00	17.50-22.50	18.50-24.00
	2	FAM	MKI67	40.00	17.50-22.50	18.50-24.00
		HEX	B2M	40.00	17.50-22.50	18.50-24.00
	3	FAM	PGR	40.00	17.50-22.50	18.50-24.00
		HEX	CALM2	40.00	16.50-21.50	17.00-22.50

## Sheet: 1D robustness
	MammaTyper® Robustness Study
	Sub-Process	Code	Condition	A	B (=standard)	C
	RT-qPCR	1	PCR plate storage after setup	1 h 2-8°C	0 min	4 h 2-8°C
	RT-qPCR	2	PCR program – RT step	0 min	5 min	10 min
	RT-qPCR	3	PCR program – annealing Temp	58°C	60°C	62°C
	RNXtract® Robustness Study
	Sub-Process	Code	Condition	A	B (=standard)	C
	Protein digestion	1	Lysis step 2	No Proteinase K added	Proteinase K added	--
	Protein digestion	2	Protein digestion time	15 min	30 min	--
	Binding	3	RNXtract® beads volume	20 µl	40 µl	50 µl
	Washing	4	Wash Buffer 1 volume	no EtOH added	850 µl	--
	Washing	5	Wash Buffer 2 volume	no EtOH added	450 µl	--
	Elution	6	Elution time	5 min	15 min	--
